# Supplementary material for: Distinctive Effects of D1 and D2 Receptor Agonists on Cortico-Basal Ganglia Oscillations in a Rodent Model of L-DOPA-Induced Dyskinesia
Source: Neurotherapeutics. 2022 Nov 7;20(1):304–24. doi: 10.1007/s13311-022-01309-5 (PMC10119363; doi:10.1007/s13311-022-01309-5)
Supplement: Supplementary file 2 — Supplementary file2 (XLSX 41.9 KB) [file 13311_2022_1309_MOESM2_ESM.xlsx]

## Sheet: Detections
Detection rate
Frequency range	Hemisphere	Structure	Contrast	Odds ratio	SE	LCL	UCL	z-ratio	p-value
NBG	Lesioned	DLS	L-DOPA/SKF82958	0.899	0.2077	0.2917	2.768	-4.835	0.0544
NBG	Lesioned	DLS	L-DOPA/SUM	3.683	0.9947	0.9894	13.71	1.085	1
NBG	Lesioned	DLS	SKF82958/SUM	11.261	3.8188	2.1617	58.659	4.16	0.2403
NBG	Lesioned	DMS	L-DOPA/SKF82958	0.249	0.0585	0.0793	0.781	-10.218	<.0001
NBG	Lesioned	DMS	L-DOPA/SUM	11.923	3.3233	3.0707	46.292	5.266	0.0154
NBG	Lesioned	DMS	SKF82958/SUM	131.634	45.2142	24.7393	700.406	11.265	<.0001
NBG	Lesioned	GP	L-DOPA/SKF82958	2.443	0.5761	0.7755	7.698	-0.497	1
NBG	Lesioned	GP	L-DOPA/SUM	112.482	31.9539	28.2267	448.238	13.067	<.0001
NBG	Lesioned	GP	SKF82958/SUM	126.479	44.0789	23.1961	689.633	10.988	<.0001
NBG	Lesioned	M1FL	L-DOPA/SKF82958	0.378	0.0888	0.1205	1.186	-8.444	<.0001
NBG	Lesioned	M1FL	L-DOPA/SUM	3.113	0.8545	0.8186	11.839	0.455	1
NBG	Lesioned	M1FL	SKF82958/SUM	22.629	7.7169	4.3044	118.967	6.183	0.0005
NBG	Lesioned	M1Tr	L-DOPA/SKF82958	1.114	0.2616	0.3551	3.493	-3.845	0.3932
NBG	Lesioned	M1Tr	L-DOPA/SUM	52.852	14.9044	13.3978	208.495	10.485	<.0001
NBG	Lesioned	M1Tr	SKF82958/SUM	130.391	45.2616	24.0754	706.186	11.12	<.0001
NBG	Lesioned	RFA	L-DOPA/SKF82958	0.165	0.039	0.0525	0.521	-11.916	<.0001
NBG	Lesioned	RFA	L-DOPA/SUM	1.054	0.2902	0.276	4.025	-3.48	0.5977
NBG	Lesioned	RFA	SKF82958/SUM	17.506	5.9859	3.3152	92.446	5.416	0.0094
NBG	Lesioned	SNr	L-DOPA/SKF82958	0.62	0.1509	0.1898	2.027	-6.117	0.0006
NBG	Lesioned	SNr	L-DOPA/SUM	1.501	0.4323	0.3695	6.097	-2.099	0.9925
NBG	Lesioned	SNr	SKF82958/SUM	6.649	2.3319	1.2064	36.646	2.52	0.9568
Theta	Lesioned	DLS	veh/L-DOPA	0.683	0.1018	0.2912	1.601	-3.719	0.8767
Theta	Lesioned	DLS	veh/SKF82958	0.897	0.1304	0.391	2.059	-1.935	1
Theta	Lesioned	DLS	veh/SUM	0.995	0.1546	0.4093	2.419	-1.145	1
Theta	Lesioned	DLS	L-DOPA/SKF82958	1.562	0.2295	0.6746	3.618	1.859	1
Theta	Lesioned	DLS	L-DOPA/SUM	1.732	0.2682	0.7151	4.197	2.432	0.9995
Theta	Lesioned	DLS	SKF82958/SUM	1.318	0.1947	0.5667	3.066	0.7	1
Theta	Lesioned	DMS	veh/L-DOPA	0.323	0.0527	0.1271	0.821	-7.983	<.0001
Theta	Lesioned	DMS	veh/SKF82958	0.734	0.1173	0.2941	1.83	-3.019	0.9883
Theta	Lesioned	DMS	veh/SUM	0.754	0.1294	0.2826	2.011	-2.654	0.9981
Theta	Lesioned	DMS	L-DOPA/SKF82958	2.7	0.4054	1.1444	6.368	5.462	0.0953
Theta	Lesioned	DMS	L-DOPA/SUM	2.774	0.4439	1.1117	6.924	5.296	0.1387
Theta	Lesioned	DMS	SKF82958/SUM	1.222	0.1893	0.5039	2.962	0.176	1
Theta	Lesioned	GPe	veh/L-DOPA	0.327	0.0537	0.1276	0.835	-7.862	<.0001
Theta	Lesioned	GPe	veh/SKF82958	0.432	0.0705	0.17	1.098	-6.206	0.0112
Theta	Lesioned	GPe	veh/SUM	0.149	0.0255	0.0562	0.397	-12.136	<.0001
Theta	Lesioned	GPe	L-DOPA/SKF82958	1.573	0.2359	0.6673	3.707	1.866	1
Theta	Lesioned	GPe	L-DOPA/SUM	0.544	0.0855	0.2212	1.336	-4.973	0.2591
Theta	Lesioned	GPe	SKF82958/SUM	0.411	0.0621	0.1732	0.975	-7.029	0.0004
Theta	Lesioned	M1FL	veh/L-DOPA	0.207	0.0329	0.0832	0.513	-10.99	<.0001
Theta	Lesioned	M1FL	veh/SKF82958	0.355	0.0548	0.1466	0.858	-7.827	<.0001
Theta	Lesioned	M1FL	veh/SUM	0.263	0.043	0.1032	0.67	-9.218	<.0001
Theta	Lesioned	M1FL	L-DOPA/SKF82958	2.04	0.2997	0.8811	4.725	3.677	0.8894
Theta	Lesioned	M1FL	L-DOPA/SUM	1.513	0.2339	0.6255	3.661	1.561	1
Theta	Lesioned	M1FL	SKF82958/SUM	0.882	0.1301	0.3793	2.05	-2.025	1
Theta	Lesioned	M1Tr	veh/L-DOPA	1.144	0.1802	0.4646	2.815	-0.246	1
Theta	Lesioned	M1Tr	veh/SKF82958	1.415	0.2175	0.5878	3.407	1.134	1
Theta	Lesioned	M1Tr	veh/SUM	0.951	0.1561	0.3721	2.43	-1.361	1
Theta	Lesioned	M1Tr	L-DOPA/SKF82958	1.471	0.2189	0.6285	3.443	1.432	1
Theta	Lesioned	M1Tr	L-DOPA/SUM	0.988	0.155	0.4033	2.422	-1.178	1
Theta	Lesioned	M1Tr	SKF82958/SUM	0.799	0.1199	0.3385	1.884	-2.649	0.9981
Theta	Lesioned	RFA	veh/L-DOPA	0.226	0.0364	0.0902	0.568	-10.305	<.0001
Theta	Lesioned	RFA	veh/SKF82958	0.739	0.116	0.3014	1.813	-3.027	0.9879
Theta	Lesioned	RFA	veh/SUM	0.753	0.1271	0.2872	1.976	-2.704	0.9974
Theta	Lesioned	RFA	L-DOPA/SKF82958	3.883	0.5767	1.6613	9.075	7.969	<.0001
Theta	Lesioned	RFA	L-DOPA/SUM	3.957	0.6252	1.6037	9.762	7.61	<.0001
Theta	Lesioned	RFA	SKF82958/SUM	1.211	0.1842	0.5081	2.889	0.124	1
Theta	Lesioned	SNr	veh/L-DOPA	1.107	0.1764	0.445	2.752	-0.449	1
Theta	Lesioned	SNr	veh/SKF82958	1.514	0.2351	0.6234	3.678	1.558	1
Theta	Lesioned	SNr	veh/SUM	0.274	0.0452	0.1067	0.703	-8.899	<.0001
Theta	Lesioned	SNr	L-DOPA/SKF82958	1.627	0.2442	0.6896	3.837	2.088	1
Theta	Lesioned	SNr	L-DOPA/SUM	0.294	0.0464	0.1195	0.724	-8.858	<.0001
Theta	Lesioned	SNr	SKF82958/SUM	0.215	0.0325	0.0906	0.51	-11.307	<.0001
Theta	Intact	DLS	veh/L-DOPA	0.337	0.0539	0.1349	0.84	-8.235	<.0001
Theta	Intact	DLS	veh/SKF82958	1.023	0.1536	0.4339	2.413	-1.37	1
Theta	Intact	DLS	veh/SUM	2.14	0.3491	0.8425	5.437	3.263	0.9692
Theta	Intact	DLS	L-DOPA/SKF82958	3.821	0.6148	1.5231	9.585	6.909	0.0007
Theta	Intact	DLS	L-DOPA/SUM	7.991	1.3614	3.0181	21.16	10.858	<.0001
Theta	Intact	DLS	SKF82958/SUM	2.629	0.4287	1.0351	6.677	4.525	0.4913
Theta	Intact	DMS	veh/L-DOPA	0.799	0.1453	0.2823	2.259	-2.493	0.9992
Theta	Intact	DMS	veh/SKF82958	0.697	0.1231	0.2539	1.913	-3.338	0.96
Theta	Intact	DMS	veh/SUM	0.447	0.0824	0.1562	1.282	-5.61	0.0662
Theta	Intact	DMS	L-DOPA/SKF82958	1.097	0.1847	0.4189	2.873	-0.808	1
Theta	Intact	DMS	L-DOPA/SUM	0.704	0.1222	0.261	1.899	-3.338	0.96
Theta	Intact	DMS	SKF82958/SUM	0.807	0.1336	0.3132	2.078	-2.678	0.9978
Theta	Intact	GPe	veh/L-DOPA	1.253	0.2216	0.4556	3.444	-0.019	1
Theta	Intact	GPe	veh/SKF82958	1.253	0.2099	0.4811	3.264	-0.018	1
Theta	Intact	GPe	veh/SUM	0.505	0.0902	0.1822	1.402	-5.104	0.2044
Theta	Intact	GPe	L-DOPA/SKF82958	1.257	0.2057	0.4935	3.203	0.002	1
Theta	Intact	GPe	L-DOPA/SUM	0.507	0.0866	0.1909	1.347	-5.312	0.134
Theta	Intact	GPe	SKF82958/SUM	0.507	0.0821	0.2008	1.28	-5.605	0.067
Theta	Intact	M1FL	veh/L-DOPA	0.344	0.0592	0.1289	0.92	-7.531	<.0001
Theta	Intact	M1FL	veh/SKF82958	0.912	0.1494	0.3573	2.327	-1.959	1
Theta	Intact	M1FL	veh/SUM	1.256	0.2206	0.4603	3.427	-0.004	1
Theta	Intact	M1FL	L-DOPA/SKF82958	3.328	0.5377	1.3216	8.38	6.027	0.0201
Theta	Intact	M1FL	L-DOPA/SUM	4.585	0.7761	1.7423	12.064	7.645	<.0001
Theta	Intact	M1FL	SKF82958/SUM	1.732	0.2797	0.6879	4.359	1.984	1
Theta	Intact	M1Tr	veh/L-DOPA	0.481	0.083	0.179	1.29	-5.567	0.0739
Theta	Intact	M1Tr	veh/SKF82958	0.737	0.1203	0.2898	1.873	-3.272	0.9682
Theta	Intact	M1Tr	veh/SUM	0.288	0.0509	0.1052	0.791	-8.343	<.0001
Theta	Intact	M1Tr	L-DOPA/SKF82958	1.927	0.313	0.7615	4.876	2.631	0.9983
Theta	Intact	M1Tr	L-DOPA/SUM	0.754	0.1294	0.283	2.01	-2.977	0.9902
Theta	Intact	M1Tr	SKF82958/SUM	0.492	0.0804	0.1934	1.252	-5.742	0.0466
Theta	Intact	RFA	veh/L-DOPA	0.184	0.0338	0.0644	0.525	-10.465	<.0001
Theta	Intact	RFA	veh/SKF82958	0.31	0.0548	0.1131	0.852	-7.917	<.0001
Theta	Intact	RFA	veh/SUM	0.732	0.1366	0.2516	2.128	-2.898	0.9932
Theta	Intact	RFA	L-DOPA/SKF82958	2.121	0.3483	0.8294	5.422	3.185	0.977
Theta	Intact	RFA	L-DOPA/SUM	4.999	0.8693	1.8499	13.507	7.938	<.0001
Theta	Intact	RFA	SKF82958/SUM	2.963	0.4949	1.1405	7.697	5.134	0.1931
Theta	Intact	SNr	veh/L-DOPA	0.668	0.1149	0.2503	1.785	-3.675	0.89
Theta	Intact	SNr	veh/SKF82958	0.519	0.085	0.2038	1.323	-5.403	0.1096
Theta	Intact	SNr	veh/SUM	0.137	0.0241	0.0503	0.374	-12.617	<.0001
Theta	Intact	SNr	L-DOPA/SKF82958	0.977	0.1581	0.387	2.464	-1.559	1
Theta	Intact	SNr	L-DOPA/SUM	0.258	0.044	0.0972	0.684	-9.276	<.0001
Theta	Intact	SNr	SKF82958/SUM	0.332	0.054	0.131	0.841	-8.185	<.0001
Theta	Both	All	veh intact/veh lesioned	0.633	0.0181	0.569	0.705	-19.08	<.0001
Theta	Both	All	L-DOPA intact/L-DOPA lesioned	0.803	0.011	0.763	0.846	-22.403	<.0001
Theta	Both	All	SKF82958 intact/SKF82958 lesioned	0.842	0.013	0.794	0.892	-16.831	<.0001
Theta	Both	All	SUM intact/SUM lesioned	1.091	0.0165	1.031	1.154	-0.062	1

## Sheet: Peak height
Peak height (absolute power)
Frequency range	Hemisphere	Structure	Contrast	Ratio	SE	LCL	UCL	z-ratio	p-value
NBG	Lesioned	DLS	L-DOPA/SKF82958	0.898	0.0577	0.657	1.228	-1.676	0.9994
NBG	Lesioned	DLS	L-DOPA/SUM	1.315	0.0929	0.933	1.855	3.884	0.3726
NBG	Lesioned	DLS	SKF82958/SUM	1.465	0.0971	1.061	2.023	5.761	0.0027
NBG	Lesioned	DMS	L-DOPA/SKF82958	0.943	0.061	0.689	1.292	-0.907	1
NBG	Lesioned	DMS	L-DOPA/SUM	nonEst	NA	NA	NA	NA	NA
NBG	Lesioned	DMS	SKF82958/SUM	nonEst	NA	NA	NA	NA	NA
NBG	Lesioned	GPe	L-DOPA/SKF82958	1.276	0.0823	0.933	1.747	3.783	0.4266
NBG	Lesioned	GPe	L-DOPA/SUM	nonEst	NA	NA	NA	NA	NA
NBG	Lesioned	GPe	SKF82958/SUM	nonEst	NA	NA	NA	NA	NA
NBG	Lesioned	M1FL	L-DOPA/SKF82958	0.565	0.0362	0.414	0.772	-8.906	<.0001
NBG	Lesioned	M1FL	L-DOPA/SUM	1.148	0.0806	0.816	1.616	1.964	0.9963
NBG	Lesioned	M1FL	SKF82958/SUM	2.03	0.134	1.473	2.799	10.734	<.0001
NBG	Lesioned	M1Tr	L-DOPA/SKF82958	1.147	0.0742	0.837	1.572	2.118	0.9918
NBG	Lesioned	M1Tr	L-DOPA/SUM	nonEst	NA	NA	NA	NA	NA
NBG	Lesioned	M1Tr	SKF82958/SUM	nonEst	NA	NA	NA	NA	NA
NBG	Lesioned	RFA	L-DOPA/SKF82958	0.654	0.0421	0.478	0.895	-6.599	0.0001
NBG	Lesioned	RFA	L-DOPA/SUM	0.693	0.049	0.491	0.978	-5.186	0.0199
NBG	Lesioned	RFA	SKF82958/SUM	1.059	0.0702	0.767	1.463	0.872	1
NBG	Lesioned	SNr	L-DOPA/SKF82958	1.306	0.0894	0.936	1.822	3.895	0.3668
NBG	Lesioned	SNr	L-DOPA/SUM	nonEst	NA	NA	NA	NA	NA
NBG	Lesioned	SNr	SKF82958/SUM	nonEst	NA	NA	NA	NA	NA
Theta	Lesioned	DLS	veh/L-DOPA	0.007	0.0441	0.784	1.294	0.154	1
Theta	Lesioned	DLS	veh/SKF82958	0.98	0.041	0.771	1.245	-0.485	1
Theta	Lesioned	DLS	veh/SUM	1.088	0.0477	0.846	1.398	1.915	1
Theta	Lesioned	DLS	L-DOPA/SKF82958	0.973	0.0321	0.806	1.175	-0.82	1
Theta	Lesioned	DLS	L-DOPA/SUM	1.08	0.0378	0.884	1.32	2.205	0.9999
Theta	Lesioned	DLS	SKF82958/SUM	1.11	0.0363	0.921	1.338	3.189	0.9766
Theta	Lesioned	DMS	veh/L-DOPA	1.1	0.0538	0.832	1.455	1.953	1
Theta	Lesioned	DMS	veh/SKF82958	1.187	0.0566	0.904	1.558	3.593	0.9117
Theta	Lesioned	DMS	veh/SUM	1.301	0.0653	0.976	1.733	5.239	0.1566
Theta	Lesioned	DMS	L-DOPA/SKF82958	1.079	0.0371	0.886	1.313	2.205	0.9999
Theta	Lesioned	DMS	L-DOPA/SUM	1.182	0.0443	0.954	1.465	4.473	0.521
Theta	Lesioned	DMS	SKF82958/SUM	1.096	0.0394	0.892	1.346	2.55	0.9989
Theta	Lesioned	GPe	veh/L-DOPA	0.932	0.0452	0.706	1.23	-1.453	1
Theta	Lesioned	GPe	veh/SKF82958	0.918	0.0433	0.701	1.202	-1.811	1
Theta	Lesioned	GPe	veh/SUM	0.722	0.0352	0.546	0.954	-6.69	0.0019
Theta	Lesioned	GPe	L-DOPA/SKF82958	0.985	0.0331	0.813	1.194	-0.442	1
Theta	Lesioned	GPe	L-DOPA/SUM	0.775	0.0275	0.632	0.949	-7.197	0.0002
Theta	Lesioned	GPe	SKF82958/SUM	0.786	0.0264	0.649	0.952	-7.177	0.0002
Theta	Lesioned	M1FL	veh/L-DOPA	0.866	0.0397	0.666	1.125	-3.141	0.9806
Theta	Lesioned	M1FL	veh/SKF82958	0.755	0.0334	0.587	0.972	-6.351	0.0068
Theta	Lesioned	M1FL	veh/SUM	0.648	0.0297	0.499	0.842	-9.456	<.0001
Theta	Lesioned	M1FL	L-DOPA/SKF82958	0.872	0.0287	0.723	1.053	-4.152	0.6964
Theta	Lesioned	M1FL	L-DOPA/SUM	0.749	0.026	0.614	0.913	-8.338	<.0001
Theta	Lesioned	M1FL	SKF82958/SUM	0.858	0.0279	0.713	1.033	-4.709	0.3898
Theta	Lesioned	M1Tr	veh/L-DOPA	1.037	0.0464	0.803	1.339	0.819	1
Theta	Lesioned	M1Tr	veh/SKF82958	0.923	0.0397	0.722	1.18	-1.871	1
Theta	Lesioned	M1Tr	veh/SUM	0.781	0.0351	0.604	1.01	-5.505	0.0861
Theta	Lesioned	M1Tr	L-DOPA/SKF82958	0.89	0.0299	0.734	1.078	-3.483	0.936
Theta	Lesioned	M1Tr	L-DOPA/SUM	0.753	0.0268	0.614	0.923	-7.962	<.0001
Theta	Lesioned	M1Tr	SKF82958/SUM	0.847	0.0283	0.699	1.025	-4.978	0.257
Theta	Lesioned	RFA	veh/L-DOPA	0.968	0.0439	0.747	1.254	-0.727	1
Theta	Lesioned	RFA	veh/SKF82958	1.047	0.0459	0.815	1.344	1.039	1
Theta	Lesioned	RFA	veh/SUM	0.915	0.0424	0.702	1.192	-1.922	1
Theta	Lesioned	RFA	L-DOPA/SKF82958	1.082	0.0363	0.893	1.311	2.338	0.9997
Theta	Lesioned	RFA	L-DOPA/SUM	0.945	0.0344	0.768	1.164	-1.542	1
Theta	Lesioned	RFA	SKF82958/SUM	0.874	0.0303	0.717	1.065	-3.889	0.8167
Theta	Lesioned	SNr	veh/L-DOPA	1.012	0.0452	0.784	1.307	0.272	1
Theta	Lesioned	SNr	veh/SKF82958	0.954	0.0411	0.746	1.22	-1.095	1
Theta	Lesioned	SNr	veh/SUM	0.85	0.0379	0.659	1.097	-3.65	0.897
Theta	Lesioned	SNr	L-DOPA/SKF82958	0.942	0.0317	0.778	1.142	-1.765	1
Theta	Lesioned	SNr	L-DOPA/SUM	0.84	0.0295	0.687	1.026	-4.975	0.2583
Theta	Lesioned	SNr	SKF82958/SUM	0.891	0.0295	0.737	1.076	-3.491	0.9345
Theta	Intact	DLS	veh/L-DOPA	1.076	0.0514	0.819	1.414	1.536	1
Theta	Intact	DLS	veh/SKF82958	1.072	0.0498	0.822	1.398	1.496	1
Theta	Intact	DLS	veh/SUM	1.171	0.058	0.882	1.554	3.179	0.9775
Theta	Intact	DLS	L-DOPA/SKF82958	0.996	0.034	0.82	1.211	-0.113	1
Theta	Intact	DLS	L-DOPA/SUM	1.088	0.0403	0.88	1.344	2.267	0.9998
Theta	Intact	DLS	SKF82958/SUM	1.092	0.0394	0.888	1.342	2.434	0.9995
Theta	Intact	DMS	veh/L-DOPA	1.113	0.0624	0.807	1.533	1.904	1
Theta	Intact	DMS	veh/SKF82958	1.073	0.0584	0.786	1.465	1.294	1
Theta	Intact	DMS	veh/SUM	1.148	0.0643	0.833	1.581	2.459	0.9994
Theta	Intact	DMS	L-DOPA/SKF82958	0.964	0.0351	0.783	1.188	-0.997	1
Theta	Intact	DMS	L-DOPA/SUM	1.031	0.0391	0.83	1.281	0.815	1
Theta	Intact	DMS	SKF82958/SUM	1.07	0.0386	0.87	1.315	1.864	1
Theta	Intact	GPe	veh/L-DOPA	0.964	0.0457	0.735	1.264	-0.778	1
Theta	Intact	GPe	veh/SKF82958	1.016	0.0463	0.784	1.318	0.359	1
Theta	Intact	GPe	veh/SUM	0.879	0.0419	0.669	1.154	-2.715	0.9973
Theta	Intact	GPe	L-DOPA/SKF82958	1.055	0.0361	0.867	1.282	1.557	1
Theta	Intact	GPe	L-DOPA/SUM	0.911	0.033	0.741	1.121	-2.563	0.9988
Theta	Intact	GPe	SKF82958/SUM	0.864	0.0297	0.71	1.052	-4.25	0.6453
Theta	Intact	M1FL	veh/L-DOPA	0.883	0.0413	0.676	1.154	-2.655	0.998
Theta	Intact	M1FL	veh/SKF82958	1.024	0.0462	0.791	1.325	0.529	1
Theta	Intact	M1FL	veh/SUM	1.29	0.0619	0.98	1.697	5.3	0.1376
Theta	Intact	M1FL	L-DOPA/SKF82958	1.159	0.0391	0.956	1.406	4.384	0.5712
Theta	Intact	M1FL	L-DOPA/SUM	1.46	0.0531	1.186	1.797	10.413	<.0001
Theta	Intact	M1FL	SKF82958/SUM	1.259	0.0442	1.031	1.539	6.573	0.003
Theta	Intact	M1Tr	veh/L-DOPA	0.896	0.0416	0.687	1.168	-2.362	0.9997
Theta	Intact	M1Tr	veh/SKF82958	0.909	0.0405	0.705	1.173	-2.138	0.9999
Theta	Intact	M1Tr	veh/SUM	0.851	0.0402	0.65	1.115	-3.409	0.9492
Theta	Intact	M1Tr	L-DOPA/SKF82958	1.015	0.0343	0.837	1.231	0.428	1
Theta	Intact	M1Tr	L-DOPA/SUM	0.95	0.0343	0.773	1.167	-1.425	1
Theta	Intact	M1Tr	SKF82958/SUM	0.936	0.0323	0.769	1.14	-1.909	1
Theta	Intact	RFA	veh/L-DOPA	nonEst	NA	NA	NA	NA	NA
Theta	Intact	RFA	veh/SKF82958	nonEst	NA	NA	NA	NA	NA
Theta	Intact	RFA	veh/SUM	nonEst	NA	NA	NA	NA	NA
Theta	Intact	RFA	L-DOPA/SKF82958	1.06	0.0366	0.87	1.292	1.692	1
Theta	Intact	RFA	L-DOPA/SUM	1.137	0.0428	0.917	1.41	3.415	0.9483
Theta	Intact	RFA	SKF82958/SUM	1.073	0.0391	0.871	1.321	1.921	1
Theta	Intact	SNr	veh/L-DOPA	0.913	0.0423	0.701	1.19	-1.964	1
Theta	Intact	SNr	veh/SKF82958	0.82	0.0365	0.636	1.057	-4.466	0.5249
Theta	Intact	SNr	veh/SUM	0.735	0.0345	0.562	0.961	-6.562	0.0031
Theta	Intact	SNr	L-DOPA/SKF82958	0.898	0.0302	0.741	1.088	-3.21	0.9747
Theta	Intact	SNr	L-DOPA/SUM	0.805	0.0289	0.655	0.988	-6.051	0.0186
Theta	Intact	SNr	SKF82958/SUM	0.896	0.0307	0.737	1.09	-3.196	0.976

## Sheet: Peak frequency
Peak frequency
Frequency range	Hemisphere	Structure	Contrast	Estimate/ratio	SE	LCL	UCL	z-ratio	p-value
NBG	Lesioned	DLS	L-DOPA/SKF82958	5.91	0.814	1.94	9.87	7.255	<.0001
NBG	Lesioned	DLS	L-DOPA/SUM	11.14	0.89	6.81	15.47	12.517	<.0001
NBG	Lesioned	DLS	SKF82958/SUM	5.23	0.834	1.18	9.29	6.276	0.0003
NBG	Lesioned	DMS	L-DOPA/SKF82958	7.5	0.817	3.53	11.48	9.187	<.0001
NBG	Lesioned	DMS	L-DOPA/SUM	nonEst	NA	NA	NA	NA	NA
NBG	Lesioned	DMS	SKF82958/SUM	nonEst	NA	NA	NA	NA	NA
NBG	Lesioned	GPe	L-DOPA/SKF82958	7.33	0.816	3.36	11.3	8.983	<.0001
NBG	Lesioned	GPe	L-DOPA/SUM	nonEst	NA	NA	NA	NA	NA
NBG	Lesioned	GPe	SKF82958/SUM	nonEst	NA	NA	NA	NA	NA
NBG	Lesioned	M1FL	L-DOPA/SKF82958	7.01	0.812	3.05	10.96	8.626	<.0001
NBG	Lesioned	M1FL	L-DOPA/SUM	12.81	0.887	8.49	17.13	14.436	<.0001
NBG	Lesioned	M1FL	SKF82958/SUM	5.8	0.831	1.76	9.85	6.979	<.0001
NBG	Lesioned	M1Tr	L-DOPA/SKF82958	7.73	0.817	3.75	11.71	9.461	<.0001
NBG	Lesioned	M1Tr	L-DOPA/SUM	nonEst	NA	NA	NA	NA	NA
NBG	Lesioned	M1Tr	SKF82958/SUM	nonEst	NA	NA	NA	NA	NA
NBG	Lesioned	RFA	L-DOPA/SKF82958	6.29	0.814	2.32	10.25	7.72	<.0001
NBG	Lesioned	RFA	L-DOPA/SUM	11.84	0.891	7.51	16.18	13.297	<.0001
NBG	Lesioned	RFA	SKF82958/SUM	5.55	0.834	1.5	9.61	6.663	0.0001
NBG	Lesioned	SNr	L-DOPA/SKF82958	5.91	0.844	1.8	10.02	7.002	<.0001
NBG	Lesioned	SNr	L-DOPA/SUM	nonEst	NA	NA	NA	NA	NA
NBG	Lesioned	SNr	SKF82958/SUM	nonEst	NA	NA	NA	NA	NA
Theta	Lesioned	DLS	veh/L-DOPA	-0.0376	0.1256	-0.7555	0.6803	-0.299	1
Theta	Lesioned	DLS	veh/SKF82958	0.1853	0.1198	-0.4991	0.8698	1.548	1
Theta	Lesioned	DLS	veh/SUM	-0.0683	0.1255	-0.7855	0.6488	-0.545	1
Theta	Lesioned	DLS	L-DOPA/SKF82958	0.223	0.0948	-0.3188	0.7647	2.352	0.9997
Theta	Lesioned	DLS	L-DOPA/SUM	-0.0307	0.1005	-0.6054	0.5439	-0.305	1
Theta	Lesioned	DLS	SKF82958/SUM	-0.2537	0.0937	-0.7893	0.2819	-2.707	0.9974
Theta	Lesioned	DMS	veh/L-DOPA	0.6276	0.1391	-0.1675	1.4226	4.512	0.4988
Theta	Lesioned	DMS	veh/SKF82958	0.9634	0.1353	0.1899	1.737	7.119	0.0003
Theta	Lesioned	DMS	veh/SUM	0.4542	0.1426	-0.3608	1.2692	3.185	0.9769
Theta	Lesioned	DMS	L-DOPA/SKF82958	0.3359	0.0984	-0.2268	0.8985	3.412	0.9488
Theta	Lesioned	DMS	L-DOPA/SUM	-0.1734	0.1071	-0.7853	0.4386	-1.619	1
Theta	Lesioned	DMS	SKF82958/SUM	-0.5092	0.1025	-1.0951	0.0766	-4.968	0.261
Theta	Lesioned	GPe	veh/L-DOPA	0.0247	0.1382	-0.7654	0.8148	0.179	1
Theta	Lesioned	GPe	veh/SKF82958	-0.112	0.1339	-0.8774	0.6535	-0.836	1
Theta	Lesioned	GPe	veh/SUM	-0.4095	0.1386	-1.2018	0.3827	-2.955	0.9912
Theta	Lesioned	GPe	L-DOPA/SKF82958	-0.1367	0.0963	-0.6873	0.4139	-1.419	1
Theta	Lesioned	GPe	L-DOPA/SUM	-0.4343	0.1018	-1.0162	0.1476	-4.266	0.6364
Theta	Lesioned	GPe	SKF82958/SUM	-0.2976	0.0959	-0.8458	0.2506	-3.103	0.9833
Theta	Lesioned	M1FL	veh/L-DOPA	-0.2501	0.1309	-0.9984	0.4982	-1.91	1
Theta	Lesioned	M1FL	veh/SKF82958	-0.2172	0.1259	-0.9368	0.5024	-1.725	1
Theta	Lesioned	M1FL	veh/SUM	-0.1796	0.1308	-0.927	0.5679	-1.373	1
Theta	Lesioned	M1FL	L-DOPA/SKF82958	0.0329	0.0944	-0.5069	0.5726	0.348	1
Theta	Lesioned	M1FL	L-DOPA/SUM	0.0705	0.0997	-0.4991	0.6401	0.708	1
Theta	Lesioned	M1FL	SKF82958/SUM	0.0377	0.093	-0.494	0.5693	0.405	1
Theta	Lesioned	M1Tr	veh/L-DOPA	0.0298	0.1279	-0.7014	0.761	0.233	1
Theta	Lesioned	M1Tr	veh/SKF82958	0.1425	0.1227	-0.559	0.8441	1.161	1
Theta	Lesioned	M1Tr	veh/SUM	-0.224	0.1282	-0.9569	0.5089	-1.747	1
Theta	Lesioned	M1Tr	L-DOPA/SKF82958	0.1127	0.0964	-0.4381	0.6636	1.17	1
Theta	Lesioned	M1Tr	L-DOPA/SUM	-0.2538	0.1021	-0.8376	0.33	-2.485	0.9993
Theta	Lesioned	M1Tr	SKF82958/SUM	-0.3665	0.0957	-0.9138	0.1807	-3.828	0.8398
Theta	Lesioned	RFA	veh/L-DOPA	-0.1075	0.1297	-0.8488	0.6338	-0.829	1
Theta	Lesioned	RFA	veh/SKF82958	0.3574	0.125	-0.357	1.0718	2.86	0.9943
Theta	Lesioned	RFA	veh/SUM	0.2922	0.1323	-0.4641	1.0484	2.208	0.9999
Theta	Lesioned	RFA	L-DOPA/SKF82958	0.4649	0.0963	-0.0857	1.0155	4.826	0.3286
Theta	Lesioned	RFA	L-DOPA/SUM	0.3997	0.1043	-0.1963	0.9957	3.833	0.8379
Theta	Lesioned	RFA	SKF82958/SUM	-0.0652	0.0989	-0.6304	0.5	-0.659	1
Theta	Lesioned	SNr	veh/L-DOPA	0.0356	0.1279	-0.6953	0.7666	0.279	1
Theta	Lesioned	SNr	veh/SKF82958	0.2178	0.123	-0.4852	0.9209	1.771	1
Theta	Lesioned	SNr	veh/SUM	0.0263	0.1275	-0.7022	0.7549	0.207	1
Theta	Lesioned	SNr	L-DOPA/SKF82958	0.1822	0.0964	-0.3686	0.733	1.891	1
Theta	Lesioned	SNr	L-DOPA/SUM	-0.0093	0.1009	-0.5859	0.5673	-0.092	1
Theta	Lesioned	SNr	SKF82958/SUM	-0.1915	0.0948	-0.7332	0.3503	-2.02	1
Theta	Intact	DLS	veh/L-DOPA	0.66806	0.147	-0.17	1.5057	4.558	0.4725
Theta	Intact	DLS	veh/SKF82958	1.16081	0.143	0.345	1.9767	8.133	<.0001
Theta	Intact	DLS	veh/SUM	0.65027	0.152	-0.217	1.518	4.284	0.6268
Theta	Intact	DLS	L-DOPA/SKF82958	0.49276	0.105	-0.107	1.0927	4.694	0.3973
Theta	Intact	DLS	L-DOPA/SUM	-0.01779	0.114	-0.671	0.6351	-0.156	1
Theta	Intact	DLS	SKF82958/SUM	-0.51055	0.111	-1.145	0.124	-4.599	0.4498
Theta	Intact	DMS	veh/L-DOPA	0.34781	0.169	-0.619	1.3149	2.056	1
Theta	Intact	DMS	veh/SKF82958	0.51457	0.164	-0.425	1.4542	3.13	0.9814
Theta	Intact	DMS	veh/SUM	-0.0696	0.169	-1.038	0.8991	-0.411	1
Theta	Intact	DMS	L-DOPA/SKF82958	0.16676	0.111	-0.469	0.8025	1.499	1
Theta	Intact	DMS	L-DOPA/SUM	-0.41741	0.117	-1.084	0.2491	-3.58	0.915
Theta	Intact	DMS	SKF82958/SUM	-0.58417	0.111	-1.218	0.0502	-5.264	0.1486
Theta	Intact	GPe	veh/L-DOPA	0.0776	0.146	-0.755	0.9098	0.533	1
Theta	Intact	GPe	veh/SKF82958	0.20373	0.14	-0.597	1.0048	1.454	1
Theta	Intact	GPe	veh/SUM	-0.00978	0.147	-0.85	0.8303	-0.067	1
Theta	Intact	GPe	L-DOPA/SKF82958	0.12612	0.105	-0.475	0.727	1.2	1
Theta	Intact	GPe	L-DOPA/SUM	-0.08738	0.112	-0.726	0.5514	-0.782	1
Theta	Intact	GPe	SKF82958/SUM	-0.2135	0.106	-0.821	0.3938	-2.009	1
Theta	Intact	M1FL	veh/L-DOPA	0.4768	0.144	-0.345	1.2983	3.317	0.9627
Theta	Intact	M1FL	veh/SKF82958	0.87466	0.139	0.08	1.6693	6.292	0.0084
Theta	Intact	M1FL	veh/SUM	0.47894	0.148	-0.365	1.3228	3.244	0.9713
Theta	Intact	M1FL	L-DOPA/SKF82958	0.39786	0.104	-0.196	0.9918	3.829	0.8396
Theta	Intact	M1FL	L-DOPA/SUM	0.00214	0.112	-0.639	0.6437	0.019	1
Theta	Intact	M1FL	SKF82958/SUM	-0.39572	0.108	-1.014	0.2225	-3.658	0.8946
Theta	Intact	M1Tr	veh/L-DOPA	-0.11748	0.143	-0.934	0.6988	-0.823	1
Theta	Intact	M1Tr	veh/SKF82958	-0.21591	0.137	-1.002	0.57	-1.57	1
Theta	Intact	M1Tr	veh/SUM	-0.20086	0.146	-1.033	0.6313	-1.38	1
Theta	Intact	M1Tr	L-DOPA/SKF82958	-0.09843	0.104	-0.693	0.4957	-0.947	1
Theta	Intact	M1Tr	L-DOPA/SUM	-0.08338	0.112	-0.721	0.554	-0.748	1
Theta	Intact	M1Tr	SKF82958/SUM	0.01505	0.107	-0.595	0.6247	0.141	1
Theta	Intact	RFA	veh/L-DOPA	nonEst	NA	NA	NA	NA	NA
Theta	Intact	RFA	veh/SKF82958	nonEst	NA	NA	NA	NA	NA
Theta	Intact	RFA	veh/SUM	nonEst	NA	NA	NA	NA	NA
Theta	Intact	RFA	L-DOPA/SKF82958	0.27046	0.106	-0.336	0.8768	2.55	0.9989
Theta	Intact	RFA	L-DOPA/SUM	-0.40718	0.116	-1.069	0.2543	-3.518	0.9288
Theta	Intact	RFA	SKF82958/SUM	-0.67764	0.112	-1.318	-0.0375	-6.05	0.0187
Theta	Intact	SNr	veh/L-DOPA	-0.1303	0.143	-0.946	0.6852	-0.913	1
Theta	Intact	SNr	veh/SKF82958	-0.11613	0.138	-0.902	0.67	-0.844	1
Theta	Intact	SNr	veh/SUM	-0.08516	0.145	-0.914	0.7437	-0.587	1
Theta	Intact	SNr	L-DOPA/SKF82958	0.01417	0.104	-0.578	0.6062	0.137	1
Theta	Intact	SNr	L-DOPA/SUM	0.04514	0.111	-0.59	0.6801	0.406	1
Theta	Intact	SNr	SKF82958/SUM	0.03097	0.106	-0.575	0.6367	0.292	v

## Sheet: Phase
Phase
Frequency range	Hemisphere	Structure	Contrast	Estimate	SE	LCL	UCL	z-ratio	p-value
NBG	Lesioned	DMS - GPe	L-DOPA / SKF82958	0.097747	0.01403	0.063411	0.13208	6.969	<.0001
NBG	Lesioned	DMS - GPe	L-DOPA / SUM	0.087039	0.01475	0.050932	0.12315	5.901	<.0001
NBG	Lesioned	M1FL - DLS	L-DOPA / SKF82958	-0.093745	0.01066	-0.119841	-0.06765	-8.794	<.0001
NBG	Lesioned	M1FL - DLS	SKF82958 / SUM	0.059165	0.01087	0.032556	0.08577	5.443	<.0001
NBG	Lesioned	M1FL - DMS	L-DOPA / SKF82958	-0.096432	0.01067	-0.122563	-0.0703	-9.034	<.0001
NBG	Lesioned	M1FL - DMS	L-DOPA / SUM	-0.049065	0.01121	-0.076503	-0.02163	-4.378	0.0001
NBG	Lesioned	M1FL - DMS	SKF82958 / SUM	0.047367	0.01135	0.019574	0.07516	4.172	0.0002
NBG	Lesioned	M1FL - M1Tr	L-DOPA / SUM	-0.056642	0.01122	-0.084101	-0.02918	-5.05	<.0001
NBG	Lesioned	M1Tr - DMS	L-DOPA / SKF82958	-0.105621	0.01644	-0.145863	-0.06538	-6.425	<.0001
NBG	Lesioned	M1Tr - GPe	L-DOPA / SUM	0.08553	0.01393	0.05142	0.11964	6.138	<.0001
NBG	Lesioned	M1Tr - GPe	SKF82958 / SUM	0.065532	0.01522	0.02827	0.10279	4.305	0.0001
NBG	Lesioned	RFA - GPe	L-DOPA / SKF82958	0.142517	0.01639	0.102387	0.18265	8.694	<.0001
NBG	Lesioned	RFA - GPe	L-DOPA / SUM	0.130415	0.02689	0.064593	0.19624	4.85	<.0001
NBG	Lesioned	RFA - M1FL	L-DOPA / SKF82958	0.241036	0.00789	0.221728	0.26034	30.559	<.0001
NBG	Lesioned	RFA - M1FL	L-DOPA / SUM	0.142826	0.00893	0.120966	0.16469	15.994	<.0001
NBG	Lesioned	RFA - M1FL	SKF82958 / SUM	-0.098211	0.00922	-0.120793	-0.07563	-10.646	<.0001
NBG	Lesioned	RFA - M1Tr	L-DOPA / SKF82958	0.103526	0.01435	0.068406	0.13865	7.216	<.0001

## Sheet: Functional connectivity
Functional connectivity
Frequency range	Hemisphere	Structure	Contrast	%Change	p-value
NBG	Lesioned	DLS - GPe	SKF82958 / SUM	6.23827	<0.0001
NBG	Lesioned	DLS - GPe	SUM / L-DOPA	6.91883	<0.0001
NBG	Lesioned	DLS - GPe	L-DOPA / SKF82958	-11.9631	<0.0001
NBG	Lesioned	DMS - DLS	SKF82958 / SUM	11.782	<0.0001
NBG	Lesioned	DMS - DLS	SUM / L-DOPA	1.42275	<0.0001
NBG	Lesioned	DMS - DLS	L-DOPA / SKF82958	-11.7951	<0.0001
NBG	Lesioned	DMS - GPe	SKF82958 / SUM	1.03362	<0.0001
NBG	Lesioned	DMS - GPe	SUM / L-DOPA	3.73826	<0.0001
NBG	Lesioned	DMS - GPe	L-DOPA / SKF82958	-4.58973	<0.0001
NBG	Lesioned	M1FL - DLS	SKF82958 / SUM	10.8243	<0.0001
NBG	Lesioned	M1FL - DLS	SUM / L-DOPA	-9.76437	<0.0001
NBG	Lesioned	M1FL - DLS	L-DOPA / SKF82958	-0.00301268	<0.0001
NBG	Lesioned	M1FL - DMS	SKF82958 / SUM	12.993	<0.0001
NBG	Lesioned	M1FL - DMS	SUM / L-DOPA	-6.85817	<0.0001
NBG	Lesioned	M1FL - DMS	L-DOPA / SKF82958	-4.98249	<0.0001
NBG	Lesioned	M1FL - GPe	SKF82958 / SUM	-8.48945	<0.0001
NBG	Lesioned	M1FL - GPe	SUM / L-DOPA	-5.213	<0.0001
NBG	Lesioned	M1FL - GPe	L-DOPA / SKF82958	15.2869	<0.0001
NBG	Lesioned	M1FL - M1Tr	SKF82958 / SUM	11.5227	<0.0001
NBG	Lesioned	M1FL - M1Tr	SUM / L-DOPA	3.6671	<0.0001
NBG	Lesioned	M1FL - M1Tr	L-DOPA / SKF82958	-13.504	<0.0001
NBG	Lesioned	M1Tr - DLS	SKF82958 / SUM	5.44495	<0.0001
NBG	Lesioned	M1Tr - DLS	SUM / L-DOPA	4.02212	<0.0001
NBG	Lesioned	M1Tr - DLS	L-DOPA / SKF82958	-8.83072	<0.0001
NBG	Lesioned	M1Tr - DMS	SKF82958 / SUM	16.2662	<0.0001
NBG	Lesioned	M1Tr - DMS	SUM / L-DOPA	-12.6104	<0.0001
NBG	Lesioned	M1Tr - DMS	L-DOPA / SKF82958	-1.57917	<0.0001
NBG	Lesioned	M1Tr - GPe	SKF82958 / SUM	14.7512	<0.0001
NBG	Lesioned	M1Tr - GPe	SUM / L-DOPA	-23.2371	<0.0001
NBG	Lesioned	M1Tr - GPe	L-DOPA / SKF82958	13.5249	<0.0001
NBG	Lesioned	RFA - DLS	SKF82958 / SUM	14.7593	<0.0001
NBG	Lesioned	RFA - DLS	SUM / L-DOPA	-13.495	<0.0001
NBG	Lesioned	RFA - DLS	L-DOPA / SKF82958	0.732766	<0.0001
NBG	Lesioned	RFA - DMS	SKF82958 / SUM	16.4541	<0.0001
NBG	Lesioned	RFA - DMS	SUM / L-DOPA	-12.7912	<0.0001
NBG	Lesioned	RFA - DMS	L-DOPA / SKF82958	-1.53438	<0.0001
NBG	Lesioned	RFA - GPe	SKF82958 / SUM	2.87331	<0.0001
NBG	Lesioned	RFA - GPe	SUM / L-DOPA	-31.4427	<0.0001
NBG	Lesioned	RFA - GPe	L-DOPA / SKF82958	41.7894	<0.0001
NBG	Lesioned	RFA - M1FL	SKF82958 / SUM	27.6522	<0.0001
NBG	Lesioned	RFA - M1FL	SUM / L-DOPA	-18.8817	<0.0001
NBG	Lesioned	RFA - M1FL	L-DOPA / SKF82958	-3.4276	<0.0001
NBG	Lesioned	RFA - M1Tr	SKF82958 / SUM	2.03527	<0.0001
NBG	Lesioned	RFA - M1Tr	SUM / L-DOPA	-8.5547	<0.0001
NBG	Lesioned	RFA - M1Tr	L-DOPA / SKF82958	7.17371	<0.0001
